# Supplementary material for: Human Actions Analysis: Templates Generation, Matching and Visualization Applied to Motion Capture of Highly-Skilled Karate Athletes
Source: Sensors (Basel). 2017 Nov 10;17(11):2590. doi: 10.3390/s17112590 (PMC5713128; doi:10.3390/s17112590)
Supplement: Supplementary file 1 [file sensors-17-02590-s001.zip]

Archive with 2 entries (2 files):
- 2.mpg
- 1.mpg
